# Supplementary material for: Targeting Human Pancreatic Cancer with a Fluorophore-Conjugated Mucin 4 (MUC4) Antibody: Initial Characterization in Orthotopic Cell Line Mouse Models
Source: J Clin Med. 2024 Oct 18;13(20):6211. doi: 10.3390/jcm13206211 (PMC11508345; doi:10.3390/jcm13206211)
Supplement: Supplementary file 1 [file jcm-13-06211-s001.zip]

Archive with 1 entries (1 files):
- jcm-3207446-supplementary.pdf
